# Supplementary material for: An Interplay between Viruses and Bacteria Associated with the White Sea Sponges Revealed by Metagenomics
Source: Life (Basel). 2021 Dec 24;12(1):25. doi: 10.3390/life12010025 (PMC8777954; doi:10.3390/life12010025)
Supplement: Supplementary file 1 [file life-12-00025-s001.zip]

Archive with 1 entries (1 files):
- life-1483063-supplementary.pdf
